# Supplementary material for: Anatomical and CBCT-Based Evaluation of the Mental Foramen in Korean Adults: Clinical Implications for Implant Surgery and Mental Nerve Block
Source: Diagnostics (Basel). 2025 Dec 7;15(24):3109. doi: 10.3390/diagnostics15243109 (PMC12731857; doi:10.3390/diagnostics15243109)
Supplement: Supplementary file 1 [file diagnostics-15-03109-s001.zip]

Archive with 4 entries (4 files):
- Supplementary Video S1 (Video A).mp4
- Supplementary Video S2 (Video B).mp4
- Supplementary Video S3 (Video C).mp4
- Supplementary Video S4 (Video D).mp4
